# Supplementary material for: Myopalladin promotes muscle growth through modulation of the serum response factor pathway
Source: J Cachexia Sarcopenia Muscle. 2019 Oct 24;11(1):169–94. doi: 10.1002/jcsm.12486 (PMC7015241; doi:10.1002/jcsm.12486)
Supplement: Supplementary file 2 — Table S3. List of differentially expressed genes in tibialis anterior (TA) muscle from 2‐week‐old myopalladin knockout (MKO) vs. wild‐type (WT) mice resulting from RNA‐sequencing analyses. [file JCSM-11-169-s002.xlsx]

## Sheet: Table S3
Table S3. List of differentially expressed genes in tibialis anterior (TA) muscle from 2-week-old myopalladin knockout (MKO) vs. wild-type (WT) mice resulting from RNA-sequencing analyses.
Gene Name	WT_A_2W_logCPM	WT_B_2W_logCPM	MKO_A_2W_logCPM	MKO_B_2W_logCPM	logFC	logCPM	P value	FDR	Gene type	Gene description
Mypn	8.55048	8.452	3.60776	3.17441	-5.09755	7.56203	1.2787e-68	2.33389e-64	protein_coding	myopalladin [Source:MGI Symbol;Acc:MGI:1916052]
C130080G10Rik	5.81142	5.33691	2.54649	3.52113	-2.49232	4.53843	4.22168e-33	3.85271e-29	antisense	RIKEN cDNA C130080G10 gene [Source:MGI Symbol;Acc:MGI:4844008]
F830016B08Rik	4.00043	4.25349	5.87975	5.48929	1.56708	6.53733	2.69363e-26	1.63881e-22	protein_coding	RIKEN cDNA F830016B08 gene [Source:MGI Symbol;Acc:MGI:3588218]
Sln	1.92275	1.89696	3.92839	4.06048	2.09994	2.83235	2.54193e-22	1.15988e-18	protein_coding	sarcolipin [Source:MGI Symbol;Acc:MGI:1913652]
AW551984	6.78541	6.66172	7.505	8.09315	1.10407	6.63044	6.91019e-19	2.5225e-15	protein_coding	expressed sequence AW551984 [Source:MGI Symbol;Acc:MGI:2143322]
Actc1	12.3674	12.1309	11.1333	11.5404	-0.902905	11.5258	8.1475e-18	2.47847e-14	protein_coding	actin, alpha, cardiac muscle 1 [Source:MGI Symbol;Acc:MGI:87905]
B230312C02Rik	4.4016	4.16897	2.75298	3.33697	-1.22402	4.68962	2.88615e-14	7.52544e-11	lincRNA	RIKEN cDNA B230312C02 gene [Source:MGI Symbol;Acc:MGI:2444130]
Cacna2d4	2.95439	3.16924	1.70379	1.45779	-1.4938	2.68589	7.53053e-12	1.71809e-08	protein_coding	calcium channel, voltage-dependent, alpha 2/delta subunit 4 [Source:MGI Symbol;Acc:MGI:2442632]
1110059M19Rik	1.53563	1.85636	3.15904	3.34548	1.56022	1.72404	1.27861e-11	2.59302e-08	protein_coding	proline rich 32 [Source:MGI Symbol;Acc:MGI:1916050]
Egf	5.3214	5.1935	6.09899	5.85701	0.726114	5.77505	2.23024e-11	4.07063e-08	protein_coding	epidermal growth factor [Source:MGI Symbol;Acc:MGI:95290]
Cilp	6.6194	6.83106	7.64886	7.31286	0.761727	7.06095	2.526e-11	4.19133e-08	protein_coding	cartilage intermediate layer protein, nucleotide pyrophosphohydrolase [Source:MGI Symbol;Acc:MGI:2444507]
Me1	5.52731	5.4555	4.75618	4.7047	-0.761716	5.81679	2.77884e-11	4.22662e-08	protein_coding	malic enzyme 1, NADP(+)-dependent, cytosolic [Source:MGI Symbol;Acc:MGI:97043]
Cd28	1.90137	0.815922	2.9014	3.03396	1.53938	2.09382	1.04874e-10	1.47243e-07	protein_coding	CD28 antigen [Source:MGI Symbol;Acc:MGI:88327]
Tcap	7.17544	7.28182	6.70975	6.44944	-0.644122	9.01759	2.58039e-10	3.36409e-07	protein_coding	titin-cap [Source:MGI Symbol;Acc:MGI:1330233]
Col11a1	5.7589	6.04777	4.72893	5.47384	-0.766301	5.55435	3.34009e-10	4.06422e-07	protein_coding	collagen, type XI, alpha 1 [Source:MGI Symbol;Acc:MGI:88446]
Atp1b4	6.64776	6.42539	6.90636	7.42508	0.648154	6.04617	1.68294e-09	1.87466e-06	protein_coding	ATPase, (Na+)/K+ transporting, beta 4 polypeptide [Source:MGI Symbol;Acc:MGI:1915071]
Cyp4f39	3.83551	3.56537	2.44594	2.93587	-1.00296	4.12554	1.74607e-09	1.87466e-06	protein_coding	cytochrome P450, family 4, subfamily f, polypeptide 39 [Source:MGI Symbol;Acc:MGI:2445210]
Prg4	0	2.6807	0	0	-3.27884	1.61681	1.95669e-09	1.98408e-06	protein_coding	proteoglycan 4 (megakaryocyte stimulating factor, articular superficial zone protein) [Source:MGI Symbol;Acc:MGI:1891344]
Zdbf2	5.90838	5.95226	6.54156	6.51224	0.596801	5.61222	2.71747e-09	2.61049e-06	protein_coding	zinc finger, DBF-type containing 2 [Source:MGI Symbol;Acc:MGI:1921134]
Arpp21	5.8482	5.74961	6.37185	6.4043	0.589099	5.57084	3.90901e-09	3.56736e-06	protein_coding	cyclic AMP-regulated phosphoprotein, 21 [Source:MGI Symbol;Acc:MGI:107562]
Slc25a25	7.29707	6.91501	6.47933	6.55509	-0.600796	6.57551	5.51314e-09	4.5739e-06	protein_coding	solute carrier family 25 (mitochondrial carrier, phosphate carrier), member 25 [Source:MGI Symbol;Acc:MGI:1915913]
Maged2	7.54165	7.5271	8.1467	8.01357	0.547498	7.004	9.38756e-09	7.44964e-06	protein_coding	melanoma antigen, family D, 2 [Source:MGI Symbol;Acc:MGI:1933391]
Deptor	5.54982	5.34976	5.99353	6.05691	0.573472	5.8195	3.01193e-08	2.29057e-05	protein_coding	DEP domain containing MTOR-interacting protein [Source:MGI Symbol;Acc:MGI:2146322]
Myoz3	5.83839	5.95826	6.75473	6.21978	0.613362	6.2502	3.20684e-08	2.30823e-05	protein_coding	myozenin 3 [Source:MGI Symbol;Acc:MGI:2179296]
Otud1	5.18208	4.02984	3.74104	3.89631	-0.895204	4.11758	3.28808e-08	2.30823e-05	protein_coding	OTU domain containing 1 [Source:MGI Symbol;Acc:MGI:1918448]
Xlr3b	0	0	0.974739	1.36032	2.34028	0.431756	4.00997e-08	2.71074e-05	protein_coding	X-linked lymphocyte-regulated 3B [Source:MGI Symbol;Acc:MGI:109505]
Cdh4	3.39773	3.02097	2.18582	2.20205	-1.03244	3.23603	4.19672e-08	2.73566e-05	protein_coding	cadherin 4 [Source:MGI Symbol;Acc:MGI:99218]
Nos1	3.81851	3.76503	3.11294	2.79375	-0.830259	5.24616	4.36384e-08	2.74651e-05	protein_coding	nitric oxide synthase 1, neuronal [Source:MGI Symbol;Acc:MGI:97360]
Sbk2	5.38632	5.46228	4.93641	4.55119	-0.667676	4.58377	4.96784e-08	3.02243e-05	protein_coding	SH3-binding domain kinase family, member 2 [Source:MGI Symbol;Acc:MGI:2685925]
Pm20d2	6.45672	6.29663	5.65528	5.96734	-0.560068	6.2917	5.22657e-08	3.05313e-05	protein_coding	peptidase M20 domain containing 2 [Source:MGI Symbol;Acc:MGI:2685270]
Col22a1	5.38246	5.38409	4.62764	4.86135	-0.636119	5.20625	5.35285e-08	3.05313e-05	protein_coding	collagen, type XXII, alpha 1 [Source:MGI Symbol;Acc:MGI:1916950]
Pvalb	12.5926	12.5606	12.1277	12.1369	-0.444394	12.4429	6.23772e-08	3.3136e-05	protein_coding	parvalbumin [Source:MGI Symbol;Acc:MGI:97821]
Acta1	14.4841	14.5165	14.1001	14.0896	-0.405535	14.5167	6.24214e-08	3.3136e-05	protein_coding	actin, alpha 1, skeletal muscle [Source:MGI Symbol;Acc:MGI:87902]
Pak1	6.96165	6.79324	7.39613	7.46275	0.550322	6.57991	6.35414e-08	3.3136e-05	protein_coding	p21 (RAC1) activated kinase 1 [Source:MGI Symbol;Acc:MGI:1339975]
Tnc	5.55496	5.70885	4.71973	5.25853	-0.623377	5.11733	7.41738e-08	3.76061e-05	protein_coding	tenascin C [Source:MGI Symbol;Acc:MGI:101922]
Igfn1	3.78388	3.60267	1.99566	2.08488	-1.66635	3.96083	8.46583e-08	4.17617e-05	protein_coding	immunoglobulin-like and fibronectin type III domain containing 1 [Source:MGI Symbol;Acc:MGI:3045352]
Comp	1.81254	3.11863	0.799537	1.48888	-1.46227	2.54964	1.2524e-07	6.01547e-05	protein_coding	cartilage oligomeric matrix protein [Source:MGI Symbol;Acc:MGI:88469]
Tpm2	12.2182	12.2536	11.8425	11.7715	-0.42861	12.1666	1.43479e-07	6.71482e-05	protein_coding	tropomyosin 2, beta [Source:MGI Symbol;Acc:MGI:98810]
Jun	5.68888	4.7974	4.85192	4.19379	-0.745102	5.0125	1.51318e-07	6.90462e-05	protein_coding	jun proto-oncogene [Source:MGI Symbol;Acc:MGI:96646]
Ryr3	3.04491	2.82447	3.58092	4.0185	0.881169	2.74509	1.73115e-07	7.70432e-05	protein_coding	ryanodine receptor 3 [Source:MGI Symbol;Acc:MGI:99684]
Tbc1d1	6.5669	6.62593	5.95746	6.1727	-0.528566	7.07627	1.77286e-07	7.70432e-05	protein_coding	TBC1 domain family, member 1 [Source:MGI Symbol;Acc:MGI:1889508]
Actn2	9.1937	9.34771	9.95471	9.53785	0.488592	9.93575	1.83929e-07	7.80714e-05	protein_coding	actinin alpha 2 [Source:MGI Symbol;Acc:MGI:109192]
Eps8l1	1.78946	1.9749	0.752197	0.100182	-1.44858	2.07254	2.34796e-07	9.73977e-05	protein_coding	EPS8-like 1 [Source:MGI Symbol;Acc:MGI:1914675]
Tob2	6.42523	6.11385	5.71051	5.79464	-0.524622	6.32565	3.2535e-07	0.000131962	protein_coding	transducer of ERBB2, 2 [Source:MGI Symbol;Acc:MGI:1888525]
Map2k6	5.15974	5.01132	4.02117	4.78515	-0.638806	4.84859	4.13343e-07	0.000164007	protein_coding	mitogen-activated protein kinase kinase 6 [Source:MGI Symbol;Acc:MGI:1346870]
Slc25a19	5.38439	5.17711	4.64395	4.80381	-0.559132	4.93544	4.37882e-07	0.000170047	protein_coding	solute carrier family 25 (mitochondrial thiamine pyrophosphate carrier), member 19 [Source:MGI Symbol;Acc:MGI:1914533]
Asic1	3.89621	3.72612	2.76496	3.09583	-0.879322	2.54183	4.58742e-07	0.000174437	protein_coding	acid-sensing (proton-gated) ion channel 1 [Source:MGI Symbol;Acc:MGI:1194915]
Plin4	8.14507	7.96688	7.48659	7.47202	-0.579387	8.48488	5.13383e-07	0.00019123	protein_coding	perilipin 4 [Source:MGI Symbol;Acc:MGI:1929709]
Cpxm2	3.03513	3.57791	2.05538	2.69058	-0.940722	3.21583	5.90105e-07	0.000215412	protein_coding	carboxypeptidase X 2 (M14 family) [Source:MGI Symbol;Acc:MGI:1926006]
Ky	8.05688	7.80527	8.44091	8.35909	0.46434	8.33426	6.99168e-07	0.00025022	protein_coding	kyphoscoliosis peptidase [Source:MGI Symbol;Acc:MGI:96709]
Ppp1r14c	6.07875	5.94259	5.37574	5.61259	-0.514123	5.79918	7.21962e-07	0.000253409	protein_coding	protein phosphatase 1, regulatory inhibitor subunit 14C [Source:MGI Symbol;Acc:MGI:1923392]
Myh14	4.01045	3.96924	4.91238	4.27181	0.642272	4.59923	7.38667e-07	0.00025438	protein_coding	myosin, heavy polypeptide 14 [Source:MGI Symbol;Acc:MGI:1919210]
Ddah1	4.28262	3.98345	3.11294	3.65047	-0.738763	3.40311	8.31619e-07	0.000281087	protein_coding	dimethylarginine dimethylaminohydrolase 1 [Source:MGI Symbol;Acc:MGI:1916469]
Myl9	6.13708	6.14052	5.6585	5.63708	-0.491312	5.6409	8.65646e-07	0.000287269	protein_coding	myosin, light polypeptide 9, regulatory [Source:MGI Symbol;Acc:MGI:2138915]
Metrn	4.52205	4.58083	3.94953	3.9021	-0.627361	3.97236	9.48274e-07	0.000309069	protein_coding	meteorin, glial cell differentiation regulator [Source:MGI Symbol;Acc:MGI:1917333]
Ddit4	3.54974	3.6088	2.67897	2.83061	-0.82917	4.04883	1.06959e-06	0.000342493	protein_coding	DNA-damage-inducible transcript 4 [Source:MGI Symbol;Acc:MGI:1921997]
Acta2	7.95194	7.8106	7.29239	7.55651	-0.452767	7.034	1.40217e-06	0.000441249	protein_coding	actin, alpha 2, smooth muscle, aorta [Source:MGI Symbol;Acc:MGI:87909]
Fmod	5.86624	6.91254	5.02621	6.11161	-0.819502	6.39085	1.80702e-06	0.000559014	protein_coding	fibromodulin [Source:MGI Symbol;Acc:MGI:1328364]
Npr3	4.15294	4.36262	3.51863	3.65732	-0.676439	4.36063	1.87174e-06	0.000569384	protein_coding	natriuretic peptide receptor 3 [Source:MGI Symbol;Acc:MGI:97373]
Col11a2	5.56179	6.34696	5.12939	5.67135	-0.586137	5.71377	2.08029e-06	0.000622115	protein_coding	collagen, type XI, alpha 2 [Source:MGI Symbol;Acc:MGI:88447]
Col12a1	7.54467	7.51858	6.53196	7.24962	-0.597871	7.02802	2.11325e-06	0.000622115	protein_coding	collagen, type XII, alpha 1 [Source:MGI Symbol;Acc:MGI:88448]
Gm19299	1.19264	1.15416	0	0	-1.98552	0.178695	2.55904e-06	0.00074139	lincRNA	predicted gene, 19299 [Source:MGI Symbol;Acc:MGI:5011484]
Hbegf	4.20186	4.37345	3.51154	3.84918	-0.605274	4.39498	3.91454e-06	0.0010992	protein_coding	heparin-binding EGF-like growth factor [Source:MGI Symbol;Acc:MGI:96070]
Ankrd1	2.04477	2.31168	3.58767	2.36168	0.929837	3.53756	4.40342e-06	0.00121775	protein_coding	ankyrin repeat domain 1 (cardiac muscle) [Source:MGI Symbol;Acc:MGI:1097717]
Pitpna	6.59963	6.50636	6.15581	6.09529	-0.427801	6.30312	6.4748e-06	0.00176385	protein_coding	phosphatidylinositol transfer protein, alpha [Source:MGI Symbol;Acc:MGI:99887]
Ddc	4.12555	3.74293	4.44619	4.74387	0.658695	3.40952	6.67599e-06	0.00178049	protein_coding	dopa decarboxylase [Source:MGI Symbol;Acc:MGI:94876]
Tbc1d4	4.86898	4.98566	5.38159	5.52347	0.525411	4.98487	6.73098e-06	0.00178049	protein_coding	TBC1 domain family, member 4 [Source:MGI Symbol;Acc:MGI:2429660]
Hrasls	3.86894	4.0659	3.36975	3.33697	-0.620844	4.2589	7.58814e-06	0.00197855	protein_coding	HRAS-like suppressor [Source:MGI Symbol;Acc:MGI:1351473]
Rec8	0.294079	1.04998	2.41588	1.5491	1.34796	0.866792	8.66408e-06	0.00222728	protein_coding	REC8 meiotic recombination protein [Source:MGI Symbol;Acc:MGI:1929645]
Alpl	3.66839	2.9552	2.8003	2.3277	-0.766893	3.4203	8.93852e-06	0.00226592	protein_coding	alkaline phosphatase, liver/bone/kidney [Source:MGI Symbol;Acc:MGI:87983]
Idh2	6.65017	6.73634	7.13751	7.09912	0.424607	6.67209	9.28744e-06	0.00232211	protein_coding	isocitrate dehydrogenase 2 (NADP+), mitochondrial [Source:MGI Symbol;Acc:MGI:96414]
Arrdc2	4.08346	3.32615	2.22102	3.41994	-0.820855	5.55334	1.00008e-05	0.00243565	protein_coding	arrestin domain containing 2 [Source:MGI Symbol;Acc:MGI:1918057]
2310065F04Rik	5.48483	5.45039	4.95743	5.00803	-0.485475	5.90691	1.00084e-05	0.00243565	lincRNA	RIKEN cDNA 2310065F04 gene [Source:MGI Symbol;Acc:MGI:1921434]
Ankrd9	5.61365	5.48908	4.82071	5.18214	-0.541781	5.91645	1.05807e-05	0.00254105	protein_coding	ankyrin repeat domain 9 [Source:MGI Symbol;Acc:MGI:1921501]
Scd1	5.64614	5.85642	5.45364	4.94498	-0.532792	5.46937	1.07635e-05	0.00255136	protein_coding	stearoyl-Coenzyme A desaturase 1 [Source:MGI Symbol;Acc:MGI:98239]
Mybpc2	12.2811	12.178	11.8959	11.8665	-0.349212	12.3465	1.09685e-05	0.00256662	protein_coding	myosin binding protein C, fast-type [Source:MGI Symbol;Acc:MGI:1336170]
Mdga1	6.07159	5.9132	5.19282	5.79308	-0.47257	5.74694	1.25997e-05	0.00291102	protein_coding	MAM domain containing glycosylphosphatidylinositol anchor 1 [Source:MGI Symbol;Acc:MGI:1922012]
Eda2r	3.53594	3.77051	4.67283	3.77547	0.639424	3.99142	1.39737e-05	0.00318809	protein_coding	ectodysplasin A2 receptor [Source:MGI Symbol;Acc:MGI:2442860]
Kcnc4	6.02664	5.94622	5.48113	5.64054	-0.424615	6.06183	1.46562e-05	0.00330253	protein_coding	potassium voltage gated channel, Shaw-related subfamily, member 4 [Source:MGI Symbol;Acc:MGI:96670]
Myh4	16.4001	16.321	16.0418	16.0887	-0.295637	16.1055	1.51262e-05	0.00336687	protein_coding	myosin, heavy polypeptide 4, skeletal muscle [Source:MGI Symbol;Acc:MGI:1339713]
Capn11	0	0	0.889796	0	3.4076	0.431843	1.59146e-05	0.00349968	protein_coding	calpain 11 [Source:MGI Symbol;Acc:MGI:1352490]
Fndc5	5.83417	5.74545	5.37769	5.33962	-0.431712	6.15437	1.68768e-05	0.00366709	protein_coding	fibronectin type III domain containing 5 [Source:MGI Symbol;Acc:MGI:1917614]
Col8a2	3.17532	2.6807	1.48958	2.49012	-0.886822	2.46373	1.77397e-05	0.00380923	protein_coding	collagen, type VIII, alpha 2 [Source:MGI Symbol;Acc:MGI:88464]
Rgs2	2.78962	2.58454	3.55356	3.23982	0.722561	2.77865	1.88243e-05	0.00399514	protein_coding	regulator of G-protein signaling 2 [Source:MGI Symbol;Acc:MGI:1098271]
Phlda3	3.87991	4.09237	3.68542	3.10589	-0.564484	5.27559	1.99075e-05	0.00412899	protein_coding	pleckstrin homology like domain, family A, member 3 [Source:MGI Symbol;Acc:MGI:1351485]
Thbs4	5.4392	5.93652	4.80049	5.48159	-0.533303	6.09985	2.1662e-05	0.00444241	protein_coding	thrombospondin 4 [Source:MGI Symbol;Acc:MGI:1101779]
Cited4	3.57021	3.77596	2.69157	3.25798	-0.683257	3.04876	2.3274e-05	0.00467173	protein_coding	Cbp/p300-interacting transactivator, with Glu/Asp-rich carboxy-terminal domain, 4 [Source:MGI Symbol;Acc:MGI:1861694]
Chac1	3.61686	3.5206	2.60095	3.14544	-0.678275	3.98249	2.32921e-05	0.00467173	protein_coding	ChaC, cation transport regulator 1 [Source:MGI Symbol;Acc:MGI:1916315]
Tpm1	13.1214	13.1353	12.841	12.7628	-0.325981	13.2447	2.3835e-05	0.00472866	protein_coding	tropomyosin 1, alpha [Source:MGI Symbol;Acc:MGI:98809]
Car3	7.53776	7.66096	7.3432	7.03015	-0.405419	9.26582	2.45445e-05	0.00481705	protein_coding	carbonic anhydrase 3 [Source:MGI Symbol;Acc:MGI:88270]
Ctnna3	4.68104	4.79203	4.16367	4.30275	-0.505134	4.34516	2.72859e-05	0.0052981	protein_coding	catenin (cadherin associated protein), alpha 3 [Source:MGI Symbol;Acc:MGI:2661445]
Prune2	4.15746	4.32963	3.62757	3.65047	-0.610332	4.92867	3.11559e-05	0.00598586	protein_coding	prune homolog 2 [Source:MGI Symbol;Acc:MGI:1925004]
Tmem56	4.71819	4.60248	4.11772	4.27627	-0.463682	5.47708	3.36729e-05	0.00640207	protein_coding	transmembrane protein 56 [Source:MGI Symbol;Acc:MGI:1923195]
Parm1	3.51497	3.22612	3.98579	3.89631	0.569224	3.97715	3.40294e-05	0.00640314	protein_coding	prostate androgen-regulated mucin-like protein 1 [Source:MGI Symbol;Acc:MGI:2443349]
Clu	2.89072	2.83496	3.62757	3.41994	0.670017	4.15798	4.01997e-05	0.00742067	protein_coding	clusterin [Source:MGI Symbol;Acc:MGI:88423]
Mettl21e	1.85764	1.31264	0.0145328	0.632708	-1.28811	2.39105	4.03896e-05	0.00742067	protein_coding	methyltransferase like 21E [Source:MGI Symbol;Acc:MGI:2685837]
Col2a1	3.41292	4.58395	3.00601	3.6777	-0.747768	3.66063	4.06568e-05	0.00742067	protein_coding	collagen, type II, alpha 1 [Source:MGI Symbol;Acc:MGI:88452]
Tnni1	3.62992	3.91096	4.18165	4.49489	0.567828	3.33958	4.49374e-05	0.00804116	protein_coding	troponin I, skeletal, slow 1 [Source:MGI Symbol;Acc:MGI:105073]
Amot	8.10822	8.10733	8.53263	8.42032	0.369907	8.36459	4.59173e-05	0.00813672	protein_coding	angiomotin [Source:MGI Symbol;Acc:MGI:108440]
Ctgf	4.03028	3.6149	3.38534	3.05488	-0.605063	3.69518	4.85709e-05	0.0085242	protein_coding	connective tissue growth factor [Source:MGI Symbol;Acc:MGI:95537]
Sfrp4	3.73638	3.02097	2.16789	2.91313	-0.840767	2.32624	4.91769e-05	0.00854835	protein_coding	secreted frizzled-related protein 4 [Source:MGI Symbol;Acc:MGI:892010]
Bglap	1.44988	0.772935	0	0	-1.6812	0.849887	5.11701e-05	0.0088109	protein_coding	bone gamma carboxyglutamate protein [Source:MGI Symbol;Acc:MGI:88156]
1810041L15Rik	3.20179	2.96478	3.43865	4.1063	0.724412	2.7488	5.18574e-05	0.00884581	protein_coding	shisa like 1 [Source:MGI Symbol;Acc:MGI:1919551]
Rab40b	3.50792	3.48774	3.99599	4.07592	0.54028	3.7533	6.5229e-05	0.0109608	protein_coding	Rab40B, member RAS oncogene family [Source:MGI Symbol;Acc:MGI:2183451]
9030617O03Rik	2.75429	2.8139	1.93336	2.22068	-0.710243	3.47829	6.54574e-05	0.0109608	protein_coding	D-glutamate cyclase [Source:MGI Symbol;Acc:MGI:2444813]
Lrp2bp	3.76032	3.56537	4.50449	3.86704	0.561272	4.18466	7.56735e-05	0.0124759	protein_coding	Lrp2 binding protein [Source:MGI Symbol;Acc:MGI:1914870]
Pdlim7	6.76706	6.75648	6.40092	6.36924	-0.376722	6.76373	7.58726e-05	0.0124759	protein_coding	PDZ and LIM domain 7 [Source:MGI Symbol;Acc:MGI:1914649]
Adamts3	2.95439	3.1775	1.95442	2.6636	-0.731385	2.63828	8.72431e-05	0.01411	protein_coding	a disintegrin-like and metallopeptidase (reprolysin type) with thrombospondin type 1 motif, 3 [Source:MGI Symbol;Acc:MGI:3045353]
Aldh1l2	4.04984	4.17724	3.53969	3.6297	-0.532769	3.92475	8.73562e-05	0.01411	protein_coding	aldehyde dehydrogenase 1 family, member L2 [Source:MGI Symbol;Acc:MGI:2444680]
Gpc4	4.51854	4.65077	5.05819	5.00803	0.44739	4.46088	0.000107594	0.0170761	protein_coding	glypican 4 [Source:MGI Symbol;Acc:MGI:104902]
Per1	5.60541	5.24945	4.93376	5.09392	-0.422139	5.70499	0.000109076	0.0170761	protein_coding	period circadian clock 1 [Source:MGI Symbol;Acc:MGI:1098283]
Nnt	6.10937	6.18116	6.50633	6.52073	0.367837	6.31224	0.000109367	0.0170761	protein_coding	nicotinamide nucleotide transhydrogenase [Source:MGI Symbol;Acc:MGI:109279]
Lrtm2	0	0	0	0	-3.1377	0.599191	0.000109462	0.0170761	protein_coding	leucine-rich repeats and transmembrane domains 2 [Source:MGI Symbol;Acc:MGI:2141485]
Cebpd	3.4354	3.32615	2.67897	2.78125	-0.654628	3.18266	0.000116502	0.0178688	protein_coding	CCAAT/enhancer binding protein (C/EBP), delta [Source:MGI Symbol;Acc:MGI:103573]
Fsd2	8.08619	8.04574	7.63792	7.8075	-0.341082	8.05003	0.000126698	0.0190787	protein_coding	fibronectin type III and SPRY domain containing 2 [Source:MGI Symbol;Acc:MGI:2444310]
Acp5	1.44988	0.898235	0.0926273	0	-1.40512	0.849158	0.000126878	0.0190787	protein_coding	acid phosphatase 5, tartrate resistant [Source:MGI Symbol;Acc:MGI:87883]
E2f2	4.19748	4.32219	4.8631	4.60538	0.480148	4.1349	0.000127526	0.0190787	protein_coding	E2F transcription factor 2 [Source:MGI Symbol;Acc:MGI:1096341]
Dusp1	5.3493	4.20984	4.54325	4.06048	-0.55973	5.39943	0.000130802	0.0194097	protein_coding	dual specificity phosphatase 1 [Source:MGI Symbol;Acc:MGI:105120]
Cish	2.12073	2.46809	3.28912	2.75592	0.747819	2.39086	0.000134289	0.0197303	protein_coding	cytokine inducible SH2-containing protein [Source:MGI Symbol;Acc:MGI:103159]
Arrdc3	7.13365	6.96838	6.37869	6.82394	-0.43566	6.63261	0.000135746	0.0197303	protein_coding	arrestin domain containing 3 [Source:MGI Symbol;Acc:MGI:2145242]
Kera	3.95964	5.07905	3.25556	4.41219	-0.692577	4.24812	0.000136582	0.0197303	protein_coding	keratocan [Source:MGI Symbol;Acc:MGI:1202398]
Tsc22d4	5.42053	5.56822	5.95616	5.81317	0.390355	5.38431	0.000137286	0.0197303	protein_coding	TSC22 domain family, member 4 [Source:MGI Symbol;Acc:MGI:1926079]
Ppp1r1a	3.60368	3.73175	3.12228	3.09583	-0.563362	3.61054	0.000145832	0.0207947	protein_coding	protein phosphatase 1, regulatory inhibitor subunit 1A [Source:MGI Symbol;Acc:MGI:1889595]
Carns1	4.39778	4.35536	4.89886	4.69806	0.427257	4.71456	0.000155375	0.0219838	protein_coding	carnosine synthase 1 [Source:MGI Symbol;Acc:MGI:2147595]
Itgbl1	3.34328	3.90599	2.86848	3.23982	-0.595833	3.6949	0.000158684	0.0222793	protein_coding	integrin, beta-like 1 [Source:MGI Symbol;Acc:MGI:2443439]
Xirp1	6.7678	6.94134	7.45321	6.95632	0.369293	6.89574	0.000165498	0.0230311	protein_coding	xin actin-binding repeat containing 1 [Source:MGI Symbol;Acc:MGI:1333878]
Ccdc104	2.70578	2.25032	3.24705	3.10589	0.692366	2.70206	0.000174818	0.0239908	protein_coding	cilia and flagella associated protein 36 [Source:MGI Symbol;Acc:MGI:1913994]
Loxl2	6.0692	6.45459	5.71823	6.02281	-0.398255	5.91671	0.00018025	0.0245516	protein_coding	lysyl oxidase-like 2 [Source:MGI Symbol;Acc:MGI:2137913]
Skil	5.71822	5.5854	5.15464	5.38163	-0.381555	5.47004	0.000192345	0.0260051	protein_coding	SKI-like [Source:MGI Symbol;Acc:MGI:106203]
Tceal7	6.10237	6.24448	6.37479	6.68239	0.360863	5.69298	0.000194464	0.0260982	protein_coding	transcription elongation factor A (SII)-like 7 [Source:MGI Symbol;Acc:MGI:1915746]
Pcsk6	5.62836	5.59777	5.21263	5.18214	-0.415935	4.92746	0.000200446	0.0267047	protein_coding	proprotein convertase subtilisin/kexin type 6 [Source:MGI Symbol;Acc:MGI:102897]
Atp6v1g1	6.44568	6.42366	5.99353	6.1643	-0.35386	6.34235	0.000213251	0.0282048	protein_coding	ATPase, H+ transporting, lysosomal V1 subunit G1 [Source:MGI Symbol;Acc:MGI:1913540]
Ino80	5.87175	5.86668	5.39321	5.61436	-0.362271	5.90203	0.000217003	0.0284946	protein_coding	INO80 complex subunit [Source:MGI Symbol;Acc:MGI:1915392]
Gpd2	7.93132	7.85023	7.52539	7.5815	-0.33769	7.8834	0.00022448	0.0292658	protein_coding	glycerol phosphate dehydrogenase 2, mitochondrial [Source:MGI Symbol;Acc:MGI:99778]
Smad3	6.58713	6.39294	6.08473	6.1703	-0.365152	6.46932	0.000235915	0.0305385	protein_coding	SMAD family member 3 [Source:MGI Symbol;Acc:MGI:1201674]
Tnnt3	12.8983	12.9968	12.718	12.6124	-0.282193	13.1564	0.000238104	0.0306047	protein_coding	troponin T3, skeletal, fast [Source:MGI Symbol;Acc:MGI:109550]
Ip6k3	6.47039	6.37598	5.98843	6.14735	-0.354278	6.36671	0.000248274	0.0316888	protein_coding	inositol hexaphosphate kinase 3 [Source:MGI Symbol;Acc:MGI:3045325]
Kcnma1	6.32844	6.20561	6.7328	6.49704	0.352313	6.11487	0.000253224	0.0320962	protein_coding	potassium large conductance calcium-activated channel, subfamily M, alpha member 1 [Source:MGI Symbol;Acc:MGI:99923]
Tsc22d3	6.91173	6.77566	6.41144	6.58776	-0.343265	7.39228	0.000298973	0.0376335	protein_coding	TSC22 domain family, member 3 [Source:MGI Symbol;Acc:MGI:1196284]
Nexn	6.6959	6.62517	6.32611	6.30192	-0.346901	6.65947	0.000305629	0.0382078	protein_coding	nexilin [Source:MGI Symbol;Acc:MGI:1916060]
Cilp2	3.01536	3.68614	2.27225	3.02338	-0.709042	3.28847	0.000323904	0.0402169	protein_coding	cartilage intermediate layer protein 2 [Source:MGI Symbol;Acc:MGI:1915959]
Cd163	3.87444	3.79757	3.10354	3.49075	-0.530932	3.76425	0.000327523	0.0403915	protein_coding	CD163 antigen [Source:MGI Symbol;Acc:MGI:2135946]
6430411K18Rik	3.61686	3.86564	4.38543	4.09624	0.50264	3.23471	0.000332398	0.0407177	lincRNA	RIKEN cDNA 6430411K18 gen [Source:MGI Symbol;Acc:MGI:1924130]
Kcne1l	6.29399	6.51861	6.70276	6.7869	0.3343	5.82147	0.000335027	0.0407661	protein_coding	potassium voltage-gated channel, Isk-related family, member 1-like, pseudogene [Source:MGI Symbol;Acc:MGI:1913490]
Igfbp6	4.27433	4.36262	3.89608	3.80665	-0.468382	3.90053	0.0003392	0.0410005	protein_coding	insulin-like growth factor binding protein 6 [Source:MGI Symbol;Acc:MGI:96441]
2310002L09Rik	4.71207	4.73717	4.38543	4.28072	-0.390986	5.6615	0.000342322	0.0411057	protein_coding	RIKEN cDNA 2310002L09 gene [Source:MGI Symbol;Acc:MGI:1916780]
Inha	4.06915	3.77051	3.58767	3.21215	-0.512855	3.49927	0.000347145	0.0414123	protein_coding	inhibin alpha [Source:MGI Symbol;Acc:MGI:96569]
B3galt2	4.37857	4.47752	4.82071	4.94498	0.455133	3.99712	0.0003597	0.0426315	protein_coding	UDP-Gal:betaGlcNAc beta 1,3-galactosyltransferase, polypeptide 2 [Source:MGI Symbol;Acc:MGI:1349461]
Oxct1	6.73116	6.70309	6.32611	6.45437	-0.32589	7.56285	0.00036422	0.0428887	protein_coding	3-oxoacid CoA transferase 1 [Source:MGI Symbol;Acc:MGI:1914291]
Slc16a3	7.7578	7.6454	7.41762	7.34401	-0.321318	8.06298	0.000374848	0.0435938	protein_coding	solute carrier family 16 (monocarboxylic acid transporters), member 3 [Source:MGI Symbol;Acc:MGI:1933438]
Ablim2	5.55667	5.46734	6.01249	5.6982	0.352733	5.49084	0.000374985	0.0435938	protein_coding	actin-binding LIM protein 2 [Source:MGI Symbol;Acc:MGI:2385758]
Anxa1	4.04498	4.34439	3.72886	3.72415	-0.479163	3.78646	0.000379679	0.0438602	protein_coding	annexin A1 [Source:MGI Symbol;Acc:MGI:96819]
Wif1	1.98505	2.59691	0.703252	1.8656	-0.954989	2.22499	0.000389058	0.0446609	protein_coding	Wnt inhibitory factor 1 [Source:MGI Symbol;Acc:MGI:1344332]
Hspb8	7.44384	7.50756	7.93844	7.64108	0.321594	7.74505	0.000411542	0.0467283	protein_coding	heat shock protein 8 [Source:MGI Symbol;Acc:MGI:2135756]
Tnmd	4.21924	5.19554	3.63411	4.56219	-0.628228	4.48381	0.000412188	0.0467283	protein_coding	tenomodulin [Source:MGI Symbol;Acc:MGI:1929885]
Inpp5j	0	0	0	0	-1.90219	0.389771	0.000417986	0.0468527	protein_coding	inositol polyphosphate 5-phosphatase J [Source:MGI Symbol;Acc:MGI:2158663]
Ifi204	1.47904	1.65801	0.488953	0.739946	-0.978745	1.74843	0.00041842	0.0468527	protein_coding	interferon activated gene 204 [Source:MGI Symbol;Acc:MGI:96429]
Tom1l2	5.70748	5.54924	6.17837	5.75523	0.353682	6.28615	0.000428947	0.0477386	protein_coding	target of myb1-like 2 (chicken) [Source:MGI Symbol;Acc:MGI:2443306]
Calm1	8.30218	8.35559	7.96561	8.07407	-0.308429	8.40995	0.000431694	0.0477532	protein_coding	calmodulin 1 [Source:MGI Symbol;Acc:MGI:88251]
Itga9	4.78392	4.83707	5.21917	5.14847	0.374068	4.7828	0.000441623	0.0485122	protein_coding	integrin alpha 9 [Source:MGI Symbol;Acc:MGI:104756]
Gjd4	0.478618	0.314542	1.13095	1.8656	1.17179	0.228723	0.000444227	0.0485122	protein_coding	gap junction protein, delta 4 [Source:MGI Symbol;Acc:MGI:2444990]
Palld	6.21604	6.12137	6.56572	6.43655	0.333793	6.08866	0.000449187	0.0485122	protein_coding	palladin, cytoskeletal associated protein [Source:MGI Symbol;Acc:MGI:1919583]
Acsl6	4.3591	4.2574	3.85746	3.89631	-0.432977	4.3209	0.000477238	0.0512385	protein_coding	acyl-CoA synthetase long-chain family member 6 [Source:MGI Symbol;Acc:MGI:894291]
Gja1	5.01049	4.8266	4.58437	4.44425	-0.404542	4.87072	0.000496469	0.0529916	protein_coding	gap junction protein, alpha 1 [Source:MGI Symbol;Acc:MGI:95713]
Kcng4	2.26162	2.03071	1.43066	1.48888	-0.698066	4.76382	0.000500778	0.0531407	protein_coding	potassium voltage-gated channel, subfamily G, member 4 [Source:MGI Symbol;Acc:MGI:1913983]
Armcx4	5.39399	5.40712	5.93246	5.59127	0.372666	5.3788	0.000505489	0.0533305	protein_coding	armadillo repeat containing, X-linked 4 [Source:MGI Symbol;Acc:MGI:2147887]
Proser1	2.43529	2.18624	2.96507	2.89003	0.619873	2.59137	0.000559634	0.0587037	protein_coding	proline and serine rich 1 [Source:MGI Symbol;Acc:MGI:1919933]
Fbn1	9.44881	9.55698	9.11431	9.24497	-0.322884	8.76494	0.000578118	0.0599534	protein_coding	fibrillin 1 [Source:MGI Symbol;Acc:MGI:95489]
Bglap2	0.964283	0.429726	0	0	-1.5159	0.385178	0.000593123	0.0606035	protein_coding	bone gamma-carboxyglutamate protein 2 [Source:MGI Symbol;Acc:MGI:88157]
Myoc	3.47935	2.26591	1.82314	2.60806	-0.731334	2.88067	0.000593742	0.0606035	protein_coding	myocilin [Source:MGI Symbol;Acc:MGI:1202864]
Ctsk	3.72425	3.64501	3.02605	3.31978	-0.508694	3.31523	0.000594347	0.0606035	protein_coding	cathepsin K [Source:MGI Symbol;Acc:MGI:107823]
Zfp428	0.922445	1.34235	0.237175	0	-1.17689	0.600655	0.000631173	0.0640009	protein_coding	zinc finger protein 428 [Source:MGI Symbol;Acc:MGI:1916463]
Tmem100	4.83273	4.62078	3.95477	4.54751	-0.452213	3.81549	0.000649153	0.0652048	protein_coding	transmembrane protein 100 [Source:MGI Symbol;Acc:MGI:1915138]
Park7	7.74811	7.76882	7.505	7.39361	-0.308105	7.75527	0.000652447	0.0652048	protein_coding	Parkinson disease (autosomal recessive, early onset) 7 [Source:MGI Symbol;Acc:MGI:2135637]
Slc8a3	6.42804	6.44692	6.86036	6.63368	0.314433	6.44285	0.000653763	0.0652048	protein_coding	solute carrier family 8 (sodium/calcium exchanger), member 3 [Source:MGI Symbol;Acc:MGI:107976]
Dlk1	5.16424	5.25337	5.5152	5.63187	0.364944	4.5269	0.000659857	0.0654549	protein_coding	delta like non-canonical Notch ligand 1 [Source:MGI Symbol;Acc:MGI:94900]
Dupd1	5.11401	5.04784	5.39898	5.49887	0.368921	5.28418	0.000670597	0.0661607	protein_coding	dual specificity phosphatase and pro isomerase domain containing 1 [Source:MGI Symbol;Acc:MGI:3647127]
Synm	8.15893	8.18547	7.95095	7.78498	-0.301867	8.71708	0.000767105	0.0752753	protein_coding	synemin, intermediate filament protein [Source:MGI Symbol;Acc:MGI:2661187]
Ankrd32	3.522	3.4473	3.80623	4.08103	0.465771	3.68785	0.000818464	0.0798856	protein_coding	SMC5-SMC6 complex localization factor 1 [Source:MGI Symbol;Acc:MGI:2145448]
Mpp3	5.23431	5.14797	4.5776	5.02668	-0.374443	4.7607	0.000827147	0.0803036	protein_coding	membrane protein, palmitoylated 3 (MAGUK p55 subfamily member 3) [Source:MGI Symbol;Acc:MGI:1328354]
Col8a1	4.65253	3.37008	3.54664	3.65047	-0.544818	3.8784	0.000855699	0.0822012	protein_coding	collagen, type VIII, alpha 1 [Source:MGI Symbol;Acc:MGI:88463]
Exph5	2.13911	2.03071	2.64049	2.80614	0.645625	2.34012	0.000866088	0.0827636	protein_coding	exophilin 5 [Source:MGI Symbol;Acc:MGI:2443248]
Lmo7	7.21171	7.21715	7.63016	7.41703	0.313375	7.3041	0.000876605	0.0831412	protein_coding	LIM domain only 7 [Source:MGI Symbol;Acc:MGI:1353586]
Zbtb16	5.89762	5.89827	5.57424	5.49887	-0.360993	6.83184	0.000879151	0.0831412	protein_coding	zinc finger and BTB domain containing 16 [Source:MGI Symbol;Acc:MGI:103222]
Uaca	6.40734	6.43059	6.1096	6.11036	-0.309279	6.71396	0.000918548	0.0859761	protein_coding	uveal autoantigen with coiled-coil domains and ankyrin repeats [Source:MGI Symbol;Acc:MGI:1919815]
Ptgfrn	5.91239	6.02734	5.49017	5.77743	-0.3316	5.55738	0.000940383	0.0875707	protein_coding	prostaglandin F2 receptor negative regulator [Source:MGI Symbol;Acc:MGI:1277114]
Bex1	0.642206	0.635708	1.84586	1.21918	0.954374	1.16029	0.000964737	0.0889312	protein_coding	brain expressed X-linked 1 [Source:MGI Symbol;Acc:MGI:1328321]
Apod	2.96473	3.39155	2.66626	2.67715	-0.52934	3.51908	0.000970406	0.0890043	protein_coding	apolipoprotein D [Source:MGI Symbol;Acc:MGI:88056]
Acss1	4.45393	4.37705	4.94696	4.64386	0.389902	4.506	0.00103621	0.0940221	protein_coding	acyl-CoA synthetase short-chain family member 1 [Source:MGI Symbol;Acc:MGI:1915988]
Frem2	4.94408	4.80008	5.41237	5.03986	0.366753	4.56171	0.0010506	0.0940221	protein_coding	Fras1 related extracellular matrix protein 2 [Source:MGI Symbol;Acc:MGI:2444465]
Sgk1	8.12561	7.99374	7.41667	7.95877	-0.348554	8.09457	0.00105101	0.0940221	protein_coding	serum/glucocorticoid regulated kinase 1 [Source:MGI Symbol;Acc:MGI:1340062]
Dnajc27	4.86898	4.90085	4.58437	4.49489	-0.344993	5.42816	0.00105339	0.0940221	protein_coding	DnaJ heat shock protein family (Hsp40) member C27 [Source:MGI Symbol;Acc:MGI:2443036]
Mamstr	5.32742	5.31834	5.64073	5.67642	0.336091	5.22217	0.00105903	0.0940221	protein_coding	MEF2 activating motif and SAP domain containing transcriptional regulator [Source:MGI Symbol;Acc:MGI:1921740]
Zswim7	2.9852	3.14416	2.58753	2.45907	-0.546159	2.95644	0.00105948	0.0940221	protein_coding	zinc finger SWIM-type containing 7 [Source:MGI Symbol;Acc:MGI:1916997]
Mfsd7a	1.61658	1.58533	2.50425	2.14465	0.746718	1.61202	0.00106117	0.0940221	protein_coding	major facilitator superfamily domain containing 7A [Source:MGI Symbol;Acc:MGI:2442629]
Nov	4.22785	4.32592	3.65357	3.96976	-0.461099	3.3529	0.00108768	0.095905	protein_coding	nephroblastoma overexpressed gene [Source:MGI Symbol;Acc:MGI:109185]
Msrb3	6.97065	6.99552	6.54851	6.80013	-0.303917	7.03889	0.00109514	0.0960983	protein_coding	methionine sulfoxide reductase B3 [Source:MGI Symbol;Acc:MGI:2443538]
Esr1	4.70283	4.69173	4.2082	4.37939	-0.402719	4.57349	0.00110738	0.0967081	protein_coding	estrogen receptor 1 (alpha) [Source:MGI Symbol;Acc:MGI:1352467]
Oat	6.60294	6.57287	6.26418	6.3139	-0.298938	6.93591	0.00112039	0.0973782	protein_coding	ornithine aminotransferase [Source:MGI Symbol;Acc:MGI:97394]
Smyd2	5.77074	5.66691	5.29958	5.41235	-0.363125	6.35503	0.00115365	0.0997694	protein_coding	SET and MYND domain containing 2 [Source:MGI Symbol;Acc:MGI:1915889]
Csmd1	0	0.429726	1.13095	1.25578	1.09204	0.647811	0.00116528	0.0997694	protein_coding	CUB and Sushi multiple domains 1 [Source:MGI Symbol;Acc:MGI:2137383]
Tnfrsf12a	2.86886	3.65688	2.82338	2.59383	-0.610093	2.57605	0.00117214	0.0997694	protein_coding	tumor necrosis factor receptor superfamily, member 12a [Source:MGI Symbol;Acc:MGI:1351484]
Slc37a4	6.92768	6.78245	6.34717	6.72053	-0.311564	6.69989	0.0011733	0.0997694	protein_coding	solute carrier family 37 (glucose-6-phosphate transporter), member 4 [Source:MGI Symbol;Acc:MGI:1316650]
Pld5	2.84666	2.59691	1.72846	2.27518	-0.708865	1.75507	0.0011756	0.0997694	protein_coding	phospholipase D family, member 5 [Source:MGI Symbol;Acc:MGI:2442056]
Mical3	6.24285	6.19649	6.63505	6.40736	0.306555	6.32292	0.00118357	0.0997694	protein_coding	microtubule associated monooxygenase, calponin and LIM domain containing 3 [Source:MGI Symbol;Acc:MGI:2442733]
Ndn	5.02044	5.10094	5.26205	5.55134	0.351847	4.61636	0.00118718	0.0997694	protein_coding	necdin [Source:MGI Symbol;Acc:MGI:97290]
Crip3	1.08297	1.04998	2.41588	1.29147	0.917584	0.856489	0.00119164	0.0997694	protein_coding	cysteine-rich protein 3 [Source:MGI Symbol;Acc:MGI:2152434]
