# Supplementary material for: Myopalladin promotes muscle growth through modulation of the serum response factor pathway
Source: J Cachexia Sarcopenia Muscle. 2019 Oct 24;11(1):169–94. doi: 10.1002/jcsm.12486 (PMC7015241; doi:10.1002/jcsm.12486)
Supplement: Supplementary file 3 — Table S4. List of differentially expressed genes in tibialis anterior (TA) muscle from 4‐week‐old myopalladin knockout (MKO) vs. wild‐type (WT) mice resulting from RNA‐sequencing analyses. [file JCSM-11-169-s003.xlsx]

## Sheet: Table S4
Table S4. List of differentially expressed genes in tibialis anterior (TA) muscle from 4-week-old myopalladin knockout (MKO) vs. wild-type (WT) mice resulting from RNA-sequencing analyses.
Gene Name	WT_A_4W_logCPM	WT_B_4W_logCPM	MKO_A_4W_logCPM	MKO_B_4W_logCPM	logFC	logCPM	P value	FDR	Gene type	Gene description
Mypn	8.47695	8.62302	2.67034	2.87885	-5.77948	7.56203	5.79668e-72	1.05801e-67	protein_coding	myopalladin [Source:MGI Symbol;Acc:MGI:1916052]
C130080G10Rik	4.93509	4.98883	1.97125	2.33783	-2.8017	4.53843	1.23285e-33	1.1251e-29	antisense	RIKEN cDNA C130080G10 gene [Source:MGI Symbol;Acc:MGI:4844008]
Cilp	5.90695	6.0419	7.19263	7.80333	1.55516	7.06095	2.99828e-27	1.82416e-23	protein_coding	cartilage intermediate layer protein, nucleotide pyrophosphohydrolase [Source:MGI Symbol;Acc:MGI:2444507]
AW551984	4.03742	3.72929	5.44644	5.75782	1.72866	6.63044	8.64634e-27	3.94533e-23	protein_coding	expressed sequence AW551984 [Source:MGI Symbol;Acc:MGI:2143322]
Sln	0.443033	0	2.86304	3.05411	2.9888	2.83235	1.31425e-23	4.79754e-20	protein_coding	sarcolipin [Source:MGI Symbol;Acc:MGI:1913652]
F830016B08Rik	6.4298	6.5682	7.56687	7.85783	1.21939	6.53733	7.74971e-23	2.35746e-19	protein_coding	RIKEN cDNA F830016B08 gene [Source:MGI Symbol;Acc:MGI:3588218]
Pak1	4.78182	5.06447	5.71355	6.16313	1.02644	6.57991	8.30011e-17	2.1642e-13	protein_coding	p21 (RAC1) activated kinase 1 [Source:MGI Symbol;Acc:MGI:1339975]
Actc1	11.4743	11.384	10.7056	10.459	-0.842389	11.5258	2.85356e-16	6.51039e-13	protein_coding	actin, alpha, cardiac muscle 1 [Source:MGI Symbol;Acc:MGI:87905]
Capn11	2.18948	1.79635	0	0	-5.51214	0.431843	6.28413e-16	1.27442e-12	protein_coding	calpain 11 [Source:MGI Symbol;Acc:MGI:1352490]
Prune2	6.15159	5.67302	5.23403	4.38935	-1.06529	4.92867	2.82975e-14	5.02663e-11	protein_coding	prune homolog 2 [Source:MGI Symbol;Acc:MGI:1925004]
Mybph	7.2386	7.86468	8.19068	8.79294	0.937265	8.58831	3.02942e-14	5.02663e-11	protein_coding	myosin binding protein H [Source:MGI Symbol;Acc:MGI:1858196]
Tceal7	3.71149	3.92892	4.76116	4.8282	0.970443	5.69298	4.72952e-14	7.19361e-11	protein_coding	transcription elongation factor A (SII)-like 7 [Source:MGI Symbol;Acc:MGI:1915746]
Car3	10.5636	10.1807	9.66421	9.56505	-0.769339	9.26582	1.21535e-13	1.70635e-10	protein_coding	carbonic anhydrase 3 [Source:MGI Symbol;Acc:MGI:88270]
Gm4841	2.80581	3.42286	3.91309	4.95688	1.38336	3.19981	1.33947e-13	1.74628e-10	protein_coding	predicted gene 4841 [Source:MGI Symbol;Acc:MGI:3643814]
Cacna2d4	3.0001	3.66005	1.86267	1.86999	-1.52167	2.68589	2.67859e-13	3.2593e-10	protein_coding	calcium channel, voltage-dependent, alpha 2/delta subunit 4 [Source:MGI Symbol;Acc:MGI:2442632]
Kcne1l	3.59597	3.49754	4.45201	4.50189	0.93464	5.82147	4.43556e-13	5.05987e-10	protein_coding	potassium voltage-gated channel, Isk-related family, member 1-like, pseudogene [Source:MGI Symbol;Acc:MGI:1913490]
Egf	5.47659	5.41205	6.30425	6.09932	0.760978	5.77505	2.21401e-12	2.37707e-09	protein_coding	epidermal growth factor [Source:MGI Symbol;Acc:MGI:95290]
Ak4	2.3823	1.95894	3.57743	3.27885	1.26364	2.76128	4.06726e-11	4.1242e-08	protein_coding	adenylate kinase 4 [Source:MGI Symbol;Acc:MGI:87979]
Ankrd1	3.10324	3.63018	4.67709	4.27103	1.09007	3.53756	3.33581e-10	3.20448e-07	protein_coding	ankyrin repeat domain 1 (cardiac muscle) [Source:MGI Symbol;Acc:MGI:1097717]
Dupd1	4.64491	5.0954	5.41218	5.75915	0.707126	5.28418	1.12633e-09	1.02789e-06	protein_coding	dual specificity phosphatase and pro isomerase domain containing 1 [Source:MGI Symbol;Acc:MGI:3647127]
Cmbl	5.18128	5.38369	5.65778	6.23385	0.690238	5.90722	1.28475e-09	1.11663e-06	protein_coding	carboxymethylenebutenolidase-like (Pseudomonas) [Source:MGI Symbol;Acc:MGI:1916824]
Pi16	3.11316	4.40864	3.01283	2.59825	-1.10927	3.95203	2.53296e-09	2.10144e-06	protein_coding	peptidase inhibitor 16 [Source:MGI Symbol;Acc:MGI:1921366]
Igfn1	5.75208	3.74052	4.28954	2.12279	-1.50863	3.96083	2.79356e-09	2.21687e-06	protein_coding	immunoglobulin-like and fibronectin type III domain containing 1 [Source:MGI Symbol;Acc:MGI:3045352]
Lrtm2	1.44533	2.37369	0.182943	0.00726673	-1.95112	0.599191	6.92908e-09	5.26956e-06	protein_coding	leucine-rich repeats and transmembrane domains 2 [Source:MGI Symbol;Acc:MGI:2141485]
Tbc1d1	7.63956	7.95598	7.15111	7.32975	-0.563513	7.07627	1.19688e-08	8.73822e-06	protein_coding	TBC1 domain family, member 1 [Source:MGI Symbol;Acc:MGI:1889508]
Prnd	2.80581	2.35919	3.31435	3.58569	0.875874	4.78741	1.42927e-08	1.00334e-05	protein_coding	prion like protein doppel [Source:MGI Symbol;Acc:MGI:1346999]
Ankrd2	4.97371	4.86096	5.32687	5.81404	0.676945	4.51887	1.68778e-08	1.14094e-05	protein_coding	ankyrin repeat domain 2 (stretch responsive muscle) [Source:MGI Symbol;Acc:MGI:1861447]
Nos1	6.55244	5.99229	5.81028	5.53478	-0.619927	5.24616	3.69035e-08	2.40558e-05	protein_coding	nitric oxide synthase 1, neuronal [Source:MGI Symbol;Acc:MGI:97360]
Mki67	2.81799	3.59351	3.4406	4.70915	0.956678	5.91637	5.1712e-08	3.25465e-05	protein_coding	antigen identified by monoclonal antibody Ki 67 [Source:MGI Symbol;Acc:MGI:106035]
G0s2	3.75015	3.63621	2.73337	2.95525	-0.844826	3.46134	9.41257e-08	5.72661e-05	protein_coding	G0/G1 switch gene 2 [Source:MGI Symbol;Acc:MGI:1316737]
Pck1	2.09252	3.05143	1.56293	1.03924	-1.36461	1.57006	1.61503e-07	9.5089e-05	protein_coding	phosphoenolpyruvate carboxykinase 1, cytosolic [Source:MGI Symbol;Acc:MGI:97501]
Oxct1	8.36776	8.36445	7.87603	7.89892	-0.478638	7.56285	1.70839e-07	9.74423e-05	protein_coding	3-oxoacid CoA transferase 1 [Source:MGI Symbol;Acc:MGI:1914291]
Gm889	2.76864	2.79569	3.7087	3.47975	0.817553	3.41592	1.87377e-07	0.000103637	protein_coding	leucine-rich single-pass membrane protein 1 [Source:MGI Symbol;Acc:MGI:2685735]
Myl2	0.920764	1.75267	1.18415	3.4862	1.38683	4.46176	2.15604e-07	0.000115741	protein_coding	myosin, light polypeptide 2, regulatory, cardiac, slow [Source:MGI Symbol;Acc:MGI:97272]
Nmrk2	6.1175	4.51051	4.95609	3.96868	-0.983445	4.14272	2.27702e-07	0.000118743	protein_coding	nicotinamide riboside kinase 2 [Source:MGI Symbol;Acc:MGI:1916814]
Ces1d	3.12302	2.85886	2.20267	1.40882	-1.15792	1.63956	3.71379e-07	0.000188289	protein_coding	carboxylesterase 1D [Source:MGI Symbol;Acc:MGI:2148202]
Pfkfb3	6.52112	5.48561	7.02264	6.40366	0.655261	5.72232	6.06416e-07	0.000299143	protein_coding	6-phosphofructo-2-kinase/fructose-2,6-biphosphatase 3 [Source:MGI Symbol;Acc:MGI:2181202]
Slc16a3	8.52837	8.76221	8.20937	8.17533	-0.457881	8.06298	6.50888e-07	0.000312632	protein_coding	solute carrier family 16 (monocarboxylic acid transporters), member 3 [Source:MGI Symbol;Acc:MGI:1933438]
C4b	2.65099	3.21326	2.37068	1.17323	-1.10608	2.39097	7.00182e-07	0.000327685	protein_coding	complement component 4B (Chido blood group) [Source:MGI Symbol;Acc:MGI:88228]
Myom3	3.918	4.3328	4.50354	5.12756	0.710191	4.43017	7.78703e-07	0.000355322	protein_coding	myomesin family, member 3 [Source:MGI Symbol;Acc:MGI:2685280]
Golga7b	0.874854	1.22276	1.99201	2.39381	1.16431	2.23136	8.52342e-07	0.000379438	protein_coding	golgi autoantigen, golgin subfamily a, 7B [Source:MGI Symbol;Acc:MGI:1918396]
Hist1h1b	0	1.4031	1.72057	2.36609	1.2557	3.61454	1.15087e-06	0.000500134	protein_coding	histone cluster 1, H1b [Source:MGI Symbol;Acc:MGI:1861461]
Pdlim7	7.21577	7.04583	6.8103	6.51906	-0.461948	6.76373	1.46687e-06	0.000622637	protein_coding	PDZ and LIM domain 7 [Source:MGI Symbol;Acc:MGI:1914649]
Kcnma1	5.35227	5.44673	5.73219	6.03806	0.494303	6.11487	1.56369e-06	0.000648646	protein_coding	potassium large conductance calcium-activated channel, subfamily M, alpha member 1 [Source:MGI Symbol;Acc:MGI:99923]
Cd28	0.67504	1.19038	2.05258	2.26466	1.21846	2.09382	1.66956e-06	0.000669007	protein_coding	CD28 antigen [Source:MGI Symbol;Acc:MGI:88327]
Tnc	4.53112	4.48737	5.22309	4.92161	0.569913	5.11733	1.68807e-06	0.000669007	protein_coding	tenascin C [Source:MGI Symbol;Acc:MGI:101922]
Top2a	1.7551	2.63657	2.47764	3.68439	0.947825	4.81629	1.72273e-06	0.000669007	protein_coding	topoisomerase (DNA) II alpha [Source:MGI Symbol;Acc:MGI:98790]
B230312C02Rik	5.31837	5.62991	4.66097	5.11512	-0.575784	4.68962	1.9504e-06	0.000741639	lincRNA	RIKEN cDNA B230312C02 gene [Source:MGI Symbol;Acc:MGI:2444130]
Scd2	5.27263	5.29131	4.81461	4.77913	-0.48622	5.74606	2.39838e-06	0.000893372	protein_coding	stearoyl-Coenzyme A desaturase 2 [Source:MGI Symbol;Acc:MGI:98240]
Prima1	1.56581	2.38803	0.384891	0.852097	-1.42718	0.717598	2.61013e-06	0.0009528	protein_coding	proline rich membrane anchor 1 [Source:MGI Symbol;Acc:MGI:1926097]
Actg1	6.18254	6.09424	5.56206	5.78555	-0.45957	6.25137	3.11793e-06	0.00111585	protein_coding	actin, gamma, cytoplasmic 1 [Source:MGI Symbol;Acc:MGI:87906]
Retnla	0.727647	1.15726	0.906356	3.02781	1.40388	1.2942	4.63407e-06	0.00162656	protein_coding	resistin like alpha [Source:MGI Symbol;Acc:MGI:1888504]
Igfbp6	3.70494	4.12581	3.31435	3.2714	-0.646049	3.90053	4.82598e-06	0.00166196	protein_coding	insulin-like growth factor binding protein 6 [Source:MGI Symbol;Acc:MGI:96441]
H19	11.0075	10.8868	10.8276	10.0672	-0.451613	11.6717	5.92968e-06	0.00200423	lincRNA	H19, imprinted maternally expressed transcript [Source:MGI Symbol;Acc:MGI:95891]
Acta1	14.8387	14.865	14.4695	14.5716	-0.330422	14.5167	6.33494e-06	0.00210228	protein_coding	actin, alpha 1, skeletal muscle [Source:MGI Symbol;Acc:MGI:87902]
Ampd1	9.24443	9.23539	9.51995	9.73705	0.392786	9.31445	7.9137e-06	0.0025793	protein_coding	adenosine monophosphate deaminase 1 [Source:MGI Symbol;Acc:MGI:88015]
A830010M20Rik	3.77535	4.03301	4.54278	4.37899	0.54951	4.62502	8.44382e-06	0.0027038	protein_coding	RIKEN cDNA A830010M20 gene [Source:MGI Symbol;Acc:MGI:2445097]
Ttc9	1.96686	2.34456	2.73337	3.14662	0.791614	3.15507	9.24197e-06	0.00290835	protein_coding	tetratricopeptide repeat domain 9 [Source:MGI Symbol;Acc:MGI:1916730]
Dpp4	2.41474	2.94871	1.79337	1.96544	-0.838328	3.06106	9.72974e-06	0.00300995	protein_coding	dipeptidylpeptidase 4 [Source:MGI Symbol;Acc:MGI:94919]
Slc8a3	6.03118	6.04076	6.48085	6.43067	0.420032	6.44285	1.07853e-05	0.00328089	protein_coding	solute carrier family 8 (sodium/calcium exchanger), member 3 [Source:MGI Symbol;Acc:MGI:107976]
Fbn1	7.67767	8.19095	7.542	7.51941	-0.427105	8.76494	1.10773e-05	0.00331448	protein_coding	fibrillin 1 [Source:MGI Symbol;Acc:MGI:95489]
Acta2	6.01408	6.08986	5.61825	5.62379	-0.432151	7.034	1.19458e-05	0.00351668	protein_coding	actin, alpha 2, smooth muscle, aorta [Source:MGI Symbol;Acc:MGI:87909]
Sfrp4	0.504625	1.68457	0.253447	0	-1.51613	2.32624	1.52615e-05	0.00442149	protein_coding	secreted frizzled-related protein 4 [Source:MGI Symbol;Acc:MGI:892010]
Acsl3	4.45125	3.93382	3.80574	3.39998	-0.600156	4.00689	1.67383e-05	0.00477355	protein_coding	acyl-CoA synthetase long-chain family member 3 [Source:MGI Symbol;Acc:MGI:1921455]
Srpk3	4.56765	4.82714	5.09456	5.21756	0.453069	5.53154	1.75014e-05	0.00491438	protein_coding	serine/arginine-rich protein specific kinase 3 [Source:MGI Symbol;Acc:MGI:1891338]
Bglap	0.504625	0	2.25516	0.384135	1.58208	0.849887	1.83149e-05	0.0050649	protein_coding	bone gamma carboxyglutamate protein [Source:MGI Symbol;Acc:MGI:88156]
Mical2	5.65186	6.14792	6.18981	6.51906	0.441559	6.02138	2.1077e-05	0.00574176	protein_coding	microtubule associated monooxygenase, calponin and LIM domain containing 2 [Source:MGI Symbol;Acc:MGI:2444947]
Adipoq	1.20676	2.25347	0.56201	0.43838	-1.37113	1.17316	2.20987e-05	0.00593155	protein_coding	adiponectin, C1Q and collagen domain containing [Source:MGI Symbol;Acc:MGI:106675]
Setd8	6.20822	5.88004	5.69467	5.55026	-0.428731	5.31982	2.28557e-05	0.00604582	protein_coding	lysine methyltransferase 5A [Source:MGI Symbol;Acc:MGI:1915206]
Khdrbs3	2.97855	3.05143	2.12958	2.33783	-0.781608	2.4167	2.46132e-05	0.00641771	protein_coding	KH domain containing, RNA binding, signal transduction associated 3 [Source:MGI Symbol;Acc:MGI:1313312]
Mllt11	5.13577	4.82451	5.32892	5.54718	0.458384	4.94407	2.70192e-05	0.00694583	protein_coding	myeloid/lymphoid or mixed-lineage leukemia; translocated to, 11 [Source:MGI Symbol;Acc:MGI:1929671]
Socs2	4.20449	3.26858	3.51423	2.40747	-0.755324	3.4282	2.83375e-05	0.00718354	protein_coding	suppressor of cytokine signaling 2 [Source:MGI Symbol;Acc:MGI:1201787]
Ddc	0	0.317581	0.616526	1.43574	1.33308	3.40952	3.06257e-05	0.00765726	protein_coding	dopa decarboxylase [Source:MGI Symbol;Acc:MGI:94876]
Ostm1	5.10379	5.18234	4.73059	4.63269	-0.46338	4.65572	3.17695e-05	0.00783591	protein_coding	osteopetrosis associated transmembrane protein 1 [Source:MGI Symbol;Acc:MGI:2655574]
Itm2a	7.42586	7.85179	7.87568	8.22005	0.403397	8.46957	3.23848e-05	0.00788115	protein_coding	integral membrane protein 2A [Source:MGI Symbol;Acc:MGI:107706]
Pdk4	9.01515	9.73177	9.41608	10.3357	0.53041	8.9014	3.37509e-05	0.0080885	protein_coding	pyruvate dehydrogenase kinase, isoenzyme 4 [Source:MGI Symbol;Acc:MGI:1351481]
Deptor	5.61043	5.68469	6.18644	5.92031	0.410061	5.8195	3.41231e-05	0.0080885	protein_coding	DEP domain containing MTOR-interacting protein [Source:MGI Symbol;Acc:MGI:2146322]
Gatm	2.24467	3.23723	3.29777	3.74483	0.705062	4.67486	3.80136e-05	0.00885424	protein_coding	glycine amidinotransferase (L-arginine:glycine amidinotransferase) [Source:MGI Symbol;Acc:MGI:1914342]
Srf	5.67381	5.69482	5.32483	5.22914	-0.40785	5.43523	3.83237e-05	0.00885424	protein_coding	serum response factor [Source:MGI Symbol;Acc:MGI:106658]
E2f2	3.0001	3.51071	3.83477	3.88814	0.578474	4.1349	4.16089e-05	0.00949308	protein_coding	E2F transcription factor 2 [Source:MGI Symbol;Acc:MGI:1096341]
Wnt11	2.59545	2.61234	1.97125	1.61128	-0.817445	2.45683	4.25319e-05	0.00954746	protein_coding	wingless-type MMTV integration site family, member 11 [Source:MGI Symbol;Acc:MGI:101948]
Zfp385a	1.7035	2.48465	2.49229	3.23355	0.765324	3.39301	4.33893e-05	0.00954746	protein_coding	zinc finger protein 385A [Source:MGI Symbol;Acc:MGI:1352495]
Fbxl22	2.60954	2.83811	2.1482	1.7888	-0.767891	3.45807	4.34166e-05	0.00954746	protein_coding	F-box and leucine-rich repeat protein 22 [Source:MGI Symbol;Acc:MGI:1921415]
Adamts20	5.22768	5.59323	5.85631	5.84072	0.424185	5.93558	4.49755e-05	0.00977254	protein_coding	a disintegrin-like and metallopeptidase (reprolysin type) with thrombospondin type 1 motif, 20 [Source:MGI Symbol;Acc:MGI:2660628]
Grem2	3.75649	3.40886	4.08726	4.24464	0.584678	5.3643	4.67304e-05	0.0100344	protein_coding	gremlin 2, DAN family BMP antagonist [Source:MGI Symbol;Acc:MGI:1344367]
Sema3a	2.93447	2.52416	3.14851	3.58569	0.657264	3.58858	4.73303e-05	0.010045	protein_coding	sema domain, immunoglobulin domain (Ig), short basic domain, secreted, (semaphorin) 3A [Source:MGI Symbol;Acc:MGI:107558]
Gsn	8.17877	8.3416	8.06737	7.66515	-0.383067	7.73725	4.7884e-05	0.0100457	protein_coding	gelsolin [Source:MGI Symbol;Acc:MGI:95851]
Jund	3.28975	3.34411	3.92393	3.84863	0.570067	4.06396	5.27794e-05	0.0108638	protein_coding	jun D proto-oncogene [Source:MGI Symbol;Acc:MGI:96648]
Myoz3	5.93099	6.12026	6.24924	6.64045	0.430068	6.2502	5.2974e-05	0.0108638	protein_coding	myozenin 3 [Source:MGI Symbol;Acc:MGI:2179296]
Cfd	2.86572	3.67182	2.52115	2.38002	-0.88953	2.42584	5.413e-05	0.0109776	protein_coding	complement factor D (adipsin) [Source:MGI Symbol;Acc:MGI:87931]
Prkag3	6.11873	6.46455	6.74833	6.639	0.391108	6.80841	5.89156e-05	0.0118168	protein_coding	protein kinase, AMP-activated, gamma 3 non-catalytic subunit [Source:MGI Symbol;Acc:MGI:1891343]
Spp1	1.7035	0.776012	3.12049	1.14088	1.14453	1.7461	6.16676e-05	0.0122343	protein_coding	secreted phosphoprotein 1 [Source:MGI Symbol;Acc:MGI:98389]
Fhl3	6.35235	6.58775	6.12665	6.01147	-0.406375	5.72144	6.45754e-05	0.0126734	protein_coding	four and a half LIM domains 3 [Source:MGI Symbol;Acc:MGI:1341092]
Aspn	5.55146	5.96742	5.40639	5.32404	-0.412083	5.89319	6.60179e-05	0.0128187	protein_coding	asporin [Source:MGI Symbol;Acc:MGI:1913945]
Cyp26b1	0.827434	2.08757	0.768707	3.57362	1.19108	1.87538	7.15693e-05	0.0137503	protein_coding	cytochrome P450, family 26, subfamily b, polypeptide 1 [Source:MGI Symbol;Acc:MGI:2176159]
Hp	0	2.28447	0.320665	0	-1.56688	0.517442	7.23904e-05	0.0137632	protein_coding	haptoglobin [Source:MGI Symbol;Acc:MGI:96211]
Lphn1	5.92677	6.07331	5.80881	5.35962	-0.404159	5.65305	7.38333e-05	0.0138928	protein_coding	adhesion G protein-coupled receptor L1 [Source:MGI Symbol;Acc:MGI:1929461]
Cenpf	0.00531018	1.05308	0.384891	2.43442	1.1595	3.50211	8.40426e-05	0.0156525	protein_coding	centromere protein F [Source:MGI Symbol;Acc:MGI:1313302]
Tnxb	7.52348	7.7778	7.44696	7.10609	-0.370898	7.94738	8.66277e-05	0.015971	protein_coding	tenascin XB [Source:MGI Symbol;Acc:MGI:1932137]
Myod1	3.71149	3.73491	3.52139	2.63355	-0.595418	3.96696	9.04386e-05	0.0165069	protein_coding	myogenic differentiation 1 [Source:MGI Symbol;Acc:MGI:97275]
Myl9	5.3333	5.61626	5.08734	5.08993	-0.395556	5.6409	9.45666e-05	0.0170894	protein_coding	myosin, light polypeptide 9, regulatory [Source:MGI Symbol;Acc:MGI:2138915]
Mpp3	4.56042	4.74314	4.23831	4.14621	-0.465653	4.7607	9.68297e-05	0.0173268	protein_coding	membrane protein, palmitoylated 3 (MAGUK p55 subfamily member 3) [Source:MGI Symbol;Acc:MGI:1328354]
Ky	8.37345	8.1794	8.56775	8.69625	0.354116	8.33426	9.85909e-05	0.0174707	protein_coding	kyphoscoliosis peptidase [Source:MGI Symbol;Acc:MGI:96709]
Cpne2	2.71753	2.70693	3.13923	3.49262	0.623208	3.31847	0.000101531	0.0178187	protein_coding	copine II [Source:MGI Symbol;Acc:MGI:2387578]
Cd248	3.04224	3.7461	2.82882	2.8591	-0.606087	4.05194	0.000107345	0.0185788	protein_coding	CD248 antigen, endosialin [Source:MGI Symbol;Acc:MGI:1917695]
Ptpn3	7.6249	7.40228	7.17742	7.1428	-0.35741	6.64407	0.000107898	0.0185788	protein_coding	protein tyrosine phosphatase, non-receptor type 3 [Source:MGI Symbol;Acc:MGI:105307]
Abra	7.05651	7.66192	7.4735	8.09424	0.425993	7.29416	0.000110682	0.0188801	protein_coding	actin-binding Rho activating protein [Source:MGI Symbol;Acc:MGI:2444891]
Emilin2	2.74331	3.22928	2.57721	2.17165	-0.639547	3.96418	0.000112321	0.0189683	protein_coding	elastin microfibril interfacer 2 [Source:MGI Symbol;Acc:MGI:2389136]
Vcan	4.59269	4.85839	4.48901	4.04932	-0.454766	6.035	0.000113278	0.0189683	protein_coding	versican [Source:MGI Symbol;Acc:MGI:102889]
Prelp	4.30745	4.41216	3.92393	3.82846	-0.48735	3.95552	0.000121495	0.0201593	protein_coding	proline arginine-rich end leucine-rich repeat [Source:MGI Symbol;Acc:MGI:2151110]
Col1a1	11.1532	11.1568	11.3793	11.6105	0.344577	11.5493	0.000130721	0.0214947	protein_coding	collagen, type I, alpha 1 [Source:MGI Symbol;Acc:MGI:88467]
Gpcpd1	8.30559	7.83422	7.85599	7.57116	-0.368368	7.58431	0.000148084	0.0241185	protein_coding	glycerophosphocholine phosphodiesterase 1 [Source:MGI Symbol;Acc:MGI:104898]
Klhl21	7.02073	6.87746	6.76953	6.37873	-0.364617	6.18581	0.00014932	0.0241185	protein_coding	kelch-like 21 [Source:MGI Symbol;Acc:MGI:1919288]
Timp2	6.08132	6.15842	5.8306	5.69236	-0.358688	6.03563	0.000153893	0.0245372	protein_coding	tissue inhibitor of metalloproteinase 2 [Source:MGI Symbol;Acc:MGI:98753]
Aebp1	5.38539	5.2048	5.08734	4.64427	-0.418207	4.95667	0.000154601	0.0245372	protein_coding	AE binding protein 1 [Source:MGI Symbol;Acc:MGI:1197012]
Sh3kbp1	5.49946	5.6642	5.08975	5.29677	-0.387194	5.17988	0.000157633	0.0246495	protein_coding	SH3-domain kinase binding protein 1 [Source:MGI Symbol;Acc:MGI:1889583]
Aspm	0	1.12336	0.446378	2.29437	1.13965	3.22802	0.00015801	0.0246495	protein_coding	abnormal spindle microtubule assembly [Source:MGI Symbol;Acc:MGI:1334448]
Col11a2	5.46114	5.39794	5.73527	6.01816	0.456135	5.71377	0.000161128	0.024923	protein_coding	collagen, type XI, alpha 2 [Source:MGI Symbol;Acc:MGI:88447]
Ctgf	3.28097	3.6893	4.02312	4.05367	0.535283	3.69518	0.000166263	0.0255011	protein_coding	connective tissue growth factor [Source:MGI Symbol;Acc:MGI:95537]
Col3a1	10.9337	11.5059	11.0297	10.7655	-0.344469	11.8016	0.000182129	0.0274729	protein_coding	collagen, type III, alpha 1 [Source:MGI Symbol;Acc:MGI:88453]
Glb1l2	2.28033	3.28401	3.176	3.81826	0.659936	2.96031	0.0001844	0.0275875	protein_coding	galactosidase, beta 1-like 2 [Source:MGI Symbol;Acc:MGI:2388283]
Murc	6.40175	6.65899	6.85916	6.90708	0.346562	6.83055	0.000202646	0.0300707	protein_coding	caveolae associated 4 [Source:MGI Symbol;Acc:MGI:1915266 ]
Camta1	4.25913	3.96286	4.52508	4.62978	0.465373	4.21783	0.000207345	0.0304974	protein_coding	calmodulin binding transcription activator 1 [Source:MGI Symbol;Acc:MGI:2140230]
Cobl	4.68537	4.49733	4.95609	5.03817	0.40663	4.76489	0.000208863	0.0304974	protein_coding	cordon-bleu WH2 repeat [Source:MGI Symbol;Acc:MGI:105056]
Idh2	6.33655	6.00863	6.44835	6.61786	0.356019	6.67209	0.000211834	0.0306857	protein_coding	isocitrate dehydrogenase 2 (NADP+), mitochondrial [Source:MGI Symbol;Acc:MGI:96414]
Myoc	2.93447	3.66595	2.53537	2.72368	-0.724388	2.88067	0.000261671	0.0376064	protein_coding	myocilin [Source:MGI Symbol;Acc:MGI:1202864]
Sytl2	2.76864	3.07822	3.56363	3.35838	0.526485	4.65607	0.000264388	0.0377	protein_coding	synaptotagmin-like 2 [Source:MGI Symbol;Acc:MGI:1933366]
Clec3a	1.00842	0	0.616526	2.13926	1.43145	0.785365	0.000292876	0.0414386	protein_coding	C-type lectin domain family 3, member a [Source:MGI Symbol;Acc:MGI:2685642]
Col11a1	5.29894	5.31026	5.61155	5.80375	0.407689	5.55435	0.000315398	0.0442819	protein_coding	collagen, type XI, alpha 1 [Source:MGI Symbol;Acc:MGI:88446]
Rps6ka5	4.71499	4.49733	4.23831	4.09648	-0.441634	4.00768	0.000322399	0.0449192	protein_coding	ribosomal protein S6 kinase, polypeptide 5 [Source:MGI Symbol;Acc:MGI:1920336]
Akap6	7.03058	6.89389	7.3702	7.20671	0.327073	7.46087	0.000327623	0.0453014	protein_coding	A kinase (PRKA) anchor protein 6 [Source:MGI Symbol;Acc:MGI:3050566]
Gbe1	7.34924	7.25156	6.95747	6.9968	-0.323734	6.64048	0.000331234	0.0454563	protein_coding	glucan (1,4-alpha-), branching enzyme 1 [Source:MGI Symbol;Acc:MGI:1921435]
Klhdc2	6.48241	6.46794	6.74909	6.85132	0.32643	6.66101	0.000346689	0.0472222	protein_coding	kelch domain containing 2 [Source:MGI Symbol;Acc:MGI:1916804]
Sun2	7.17254	7.20319	6.91528	6.81526	-0.322283	6.77042	0.0003495	0.0472523	protein_coding	Sad1 and UNC84 domain containing 2 [Source:MGI Symbol;Acc:MGI:2443011]
Islr	4.07344	4.3402	3.85758	3.71217	-0.432837	4.67065	0.000374719	0.0502894	protein_coding	immunoglobulin superfamily containing leucine-rich repeat [Source:MGI Symbol;Acc:MGI:1349645]
Tenm3	5.19068	5.08443	4.87455	4.60628	-0.394128	5.05761	0.000398734	0.052762	protein_coding	teneurin transmembrane protein 3 [Source:MGI Symbol;Acc:MGI:1345183]
Etfb	6.44951	6.23581	6.47718	6.8761	0.346101	6.55565	0.000398924	0.052762	protein_coding	electron transferring flavoprotein, beta polypeptide [Source:MGI Symbol;Acc:MGI:106098]
Shcbp1	0	0	0	0	2.06853	0.776006	0.000409304	0.0537455	protein_coding	Shc SH2-domain binding protein 1 [Source:MGI Symbol;Acc:MGI:1338802]
Lrp2bp	4.05297	4.15966	4.32271	4.78699	0.470063	4.18466	0.00042892	0.0552791	protein_coding	Lrp2 binding protein [Source:MGI Symbol;Acc:MGI:1914870]
Sesn3	3.99513	4.16799	4.56027	4.43008	0.409957	4.65333	0.000428994	0.0552791	protein_coding	sestrin 3 [Source:MGI Symbol;Acc:MGI:1922997]
Thbd	5.21852	4.94341	4.85768	4.52714	-0.387097	5.08806	0.000431776	0.0552791	protein_coding	thrombomodulin [Source:MGI Symbol;Acc:MGI:98736]
Hspb8	7.67222	7.66561	7.94822	8.02641	0.319101	7.74505	0.000433098	0.0552791	protein_coding	heat shock protein 8 [Source:MGI Symbol;Acc:MGI:2135756]
Iigp1	4.59976	3.66595	4.99004	4.4923	0.562787	3.82046	0.000439642	0.0554095	protein_coding	interferon inducible GTPase 1 [Source:MGI Symbol;Acc:MGI:1926259]
Hist1h1a	0.67504	1.51191	1.11008	2.56206	0.87884	3.50334	0.000440191	0.0554095	protein_coding	histone cluster 1, H1a [Source:MGI Symbol;Acc:MGI:1931523]
Ccdc69	2.96766	2.60007	1.90708	2.38002	-0.622465	3.15562	0.000459642	0.0574615	protein_coding	coiled-coil domain containing 69 [Source:MGI Symbol;Acc:MGI:1196234]
Col19a1	2.69128	2.35919	3.06276	3.12197	0.569175	3.33503	0.000467706	0.0580719	protein_coding	collagen, type XIX, alpha 1 [Source:MGI Symbol;Acc:MGI:1095415]
Dusp8	3.79398	3.84821	4.49265	4.03619	0.457049	4.11191	0.000477653	0.0589062	protein_coding	dual specificity phosphatase 8 [Source:MGI Symbol;Acc:MGI:106626]
Gpr133	2.85394	2.91938	2.57721	1.94685	-0.608793	3.16766	0.000496154	0.0607771	protein_coding	adhesion G protein-coupled receptor D1 [Source:MGI Symbol;Acc:MGI:3041203]
Frem2	3.46265	3.59351	4.03818	3.9266	0.452035	4.56171	0.000504203	0.0611275	protein_coding	Fras1 related extracellular matrix protein 2 [Source:MGI Symbol;Acc:MGI:2444465]
Ccna2	0.778403	0.192384	0.719742	1.86999	0.957283	3.07378	0.000505712	0.0611275	protein_coding	cyclin A2 [Source:MGI Symbol;Acc:MGI:108069]
Col7a1	3.50848	3.37324	3.07255	2.73456	-0.535357	3.26055	0.000544234	0.0653511	protein_coding	collagen, type VII, alpha 1 [Source:MGI Symbol;Acc:MGI:88462]
Hist1h2bn	0	0.731702	0.669057	1.72476	1.03426	2.85793	0.000569761	0.0676556	protein_coding	histone cluster 1, H2bn [Source:MGI Symbol;Acc:MGI:2448407]
Ano3	0.827434	2.01548	1.86267	2.67932	0.785319	3.14437	0.000570839	0.0676556	protein_coding	anoctamin 3 [Source:MGI Symbol;Acc:MGI:3613666]
Ufsp1	2.889	2.88944	3.32258	3.47975	0.519037	3.45555	0.000578864	0.068164	protein_coding	UFM1-specific peptidase 1 [Source:MGI Symbol;Acc:MGI:1917490]
Arl6ip5	5.86647	6.05545	6.20323	6.36916	0.324414	6.2891	0.000604782	0.0707595	protein_coding	ADP-ribosylation factor-like 6 interacting protein 5 [Source:MGI Symbol;Acc:MGI:1929501]
Lbp	2.79353	3.0958	2.46284	2.29437	-0.583798	2.96538	0.000638894	0.07374	protein_coding	lipopolysaccharide binding protein [Source:MGI Symbol;Acc:MGI:1098776]
Ldlr	3.83651	3.86369	3.55667	3.1053	-0.510469	3.73119	0.000639306	0.07374	protein_coding	low density lipoprotein receptor [Source:MGI Symbol;Acc:MGI:96765]
Gm19299	0	0.589967	0	0	-1.77304	0.178695	0.000645955	0.07374	lincRNA	predicted gene, 19299 [Source:MGI Symbol;Acc:MGI:5011484]
Fgl2	3.65149	3.63621	3.22068	3.08844	-0.491817	3.42983	0.000646417	0.07374	protein_coding	fibrinogen-like protein 2 [Source:MGI Symbol;Acc:MGI:103266]
Map1a	4.692	4.7844	4.39856	4.30062	-0.391193	4.43067	0.000653697	0.0741073	protein_coding	microtubule-associated protein 1 A [Source:MGI Symbol;Acc:MGI:1306776]
Smpx	7.30989	7.36786	7.61746	7.66123	0.300372	7.88691	0.00066938	0.0754169	protein_coding	small muscle protein, X-linked [Source:MGI Symbol;Acc:MGI:1913356]
Hr	6.48719	6.57056	6.30425	6.10771	-0.321509	6.00353	0.000717998	0.0803982	protein_coding	lysine demethylase and nuclear receptor corepressor [Source:MGI Symbol;Acc:MGI:96223]
Tsc22d4	4.83073	4.72347	5.32483	4.93347	0.362878	5.38431	0.000731535	0.0814145	protein_coding	TSC22 domain family, member 4 [Source:MGI Symbol;Acc:MGI:1926079]
Srebf1	4.7344	4.35853	4.36313	3.84361	-0.435169	4.33452	0.000745623	0.0824795	protein_coding	sterol regulatory element binding transcription factor 1 [Source:MGI Symbol;Acc:MGI:107606]
Tap1	2.13209	2.22178	3.22945	2.38002	0.681982	2.31086	0.000767857	0.0844027	protein_coding	transporter 1, ATP-binding cassette, sub-family B (MDR/TAP) [Source:MGI Symbol;Acc:MGI:98483]
Cyp4f39	4.97099	4.69779	4.64139	4.14621	-0.429165	4.12554	0.000772258	0.0844027	protein_coding	cytochrome P450, family 4, subfamily f, polypeptide 39 [Source:MGI Symbol;Acc:MGI:2445210]
Eda2r	3.71149	3.6893	4.21642	4.15028	0.484432	3.99142	0.000799299	0.0868381	protein_coding	ectodysplasin A2 receptor [Source:MGI Symbol;Acc:MGI:2442860]
Kif18b	0	0	0	0.490659	1.77893	1.27328	0.000820835	0.0886502	protein_coding	kinesin family member 18B [Source:MGI Symbol;Acc:MGI:2446979]
Duox1	0	0.376328	0	0	-1.73009	0.198652	0.000835153	0.0896659	protein_coding	dual oxidase 1 [Source:MGI Symbol;Acc:MGI:2139422]
Zfp36l1	4.75038	4.75702	4.35914	4.36155	-0.394205	4.58826	0.000849556	0.0906789	protein_coding	zinc finger protein 36, C3H type-like 1 [Source:MGI Symbol;Acc:MGI:107946]
Lgr4	5.89406	5.81516	5.62657	5.42991	-0.324665	5.56338	0.000868581	0.0921705	protein_coding	leucine-rich repeat-containing G protein-coupled receptor 4 [Source:MGI Symbol;Acc:MGI:1891468]
Gamt	4.03742	3.96764	4.36711	4.38591	0.375782	5.21584	0.000877512	0.0925801	protein_coding	guanidinoacetate methyltransferase [Source:MGI Symbol;Acc:MGI:1098221]
Casp12	2.66454	2.85886	2.23788	2.05497	-0.627318	2.4072	0.000892937	0.093666	protein_coding	caspase 12 [Source:MGI Symbol;Acc:MGI:1312922]
C1qc	2.60954	3.39472	2.50679	2.4477	-0.594461	3.02993	0.000920356	0.0959905	protein_coding	complement component 1, q subcomponent, C chain [Source:MGI Symbol;Acc:MGI:88225]
Ift122	3.58888	3.67182	4.04813	4.05801	0.422461	4.10702	0.000939122	0.0973913	protein_coding	intraflagellar transport 122 [Source:MGI Symbol;Acc:MGI:1932386]
